# Supplementary material for: A Methodology to Quantify Resilience in Growing Pigs
Source: Animals (Basel). 2021 Oct 15;11(10):2970. doi: 10.3390/ani11102970 (PMC8532637; doi:10.3390/ani11102970)
Supplement: Supplementary file 1 [file animals-11-02970-s001.zip]

Archive with 1 entries (1 files):
- animals-1390582-supplementary.pdf
